# Supplementary material for: Polysorbate-Based Carriers Encapsulating Oxygen-Deficient Nanoparticles for Targeted and Effective Chemo-Sonodynamic Therapy of Glioblastoma
Source: Int J Mol Sci. 2025 Oct 21;26(20):10235. doi: 10.3390/ijms262010235 (PMC12564566; doi:10.3390/ijms262010235)
Supplement: Supplementary file 1 [file ijms-26-10235-s001.zip]

Archive with 1 entries (1 files):
- ijms-3900311-supplementary.pdf
